# Supplementary material for: ROCK1 promotes B cell differentiation and proteostasis under stress through the heme-regulated proteins, BACH2 and HRI
Source: JCI Insight. 2025 Feb 4;10(5):e180507. doi: 10.1172/jci.insight.180507 (PMC11949073; doi:10.1172/jci.insight.180507)
Supplement: Supporting data values [file jciinsight-10-180507-s041.xlsx]

## Sheet: Fig.1A
Cg CRE GC B CELLS %	NON-IMM	WT	ROCK1 cKO
	0.384	10.4	0.691
	0.26	7.21	4.67
			2.95
			1.84
	0.42	6.99	5.8
		6.06	1.65
		6.06
		7.19
		7.65
Cg CRE GC B CELLS #	NON-IMM	WT	ROCK1 cKO
	0.334068	10.5165	0.488399
	0.154736	5.3796	3.55153
			2.27799
			1.39766
	0.192629	3.99101	2.8623
		3.42838	0.790878
		2.91365
		3.12477
		3.31169

## Sheet: Fig.1B
NP-SPECIFIC B CELLS %	NON-IMM	WT	ROCK1 cKO
	0.0164217	2.2351	0.007347	0.25164	0.40018
	0.013266	1.38866	0.68419	0.54876	0.30051
			0.34472	0.030615
			0.52208	0.0231752
	0.0103264	0.86553	0.28222	0.018573	0.133407
		0.54948	0.052173	0.089375	0.09513
		0.74676
		0.88938
		0.86674
NP-SPECIFIC B CELLS #	NON-IMM	WT	ROCK1 cKO
	0.0231546	3.53146	0.301968
	0.0144599	1.65251	0.642049
			0.0397995
			0.0278102
	0.00805459	0.900151	0.265287
		0.692345	0.0479992
		0.597408
		0.729292
		0.780066

## Sheet: Fig.1C
NP-SPECIFIC GC B CELLS %	NON-IMM	WT	ROCK1 cKO
	0.0127761	2.1524	0.00244655
	0.0100822	1.32478	0.636297
			0.309214
			0.470394
	0.00121852	0.814464	0.257667
		0.498378	0.0445557
		0.716143
		0.84669
		0.832937
NP-SPECIFIC GC B CELLS #	NON-IMM	WT	ROCK1 cKO
	0.0180143	3.40079	0.272677
	0.0109896	1.57649	0.618293
			0.0356604
			0.0242505
	0.000950442	0.847042	0.242207
		0.627957	0.0409913
		0.572914
		0.694286
		0.749643

## Sheet: Fig.1D
Np>25 IgG1 ELISA	WT									cKO
d0	0.00512	0.00512	0.00512	0	0.173354	1.42976	3.35995	0.005		0.00512	0.00512	0.00512	0.00512	0.00512	0	0.005	1.87056	1.42976		0.00512	0.00512	0.00512	0.00512	0.00512	0	0.005	1.87056	1.42976
d14					178.471	582.113	411.586	215.379							53.2292	66.1519	66.0434	95.2855
d21	144.01	213.295	228.848	91.4848	204.101	258.163	240.134	259.136		0.00512	39.7986	43.1129	30.6999	41.7814	38.5458	58.4507	42.6865	153.6
d28	150.087	246.977	191.567	73.1998	249.328	298.169	304.217	267.599		39.0166	0.00512	34.7649	39.1781	29.6532	32.7423	67.3479	36.8883	139.252
NP<8 IgG1 ELISA	WT									cKO
d0	0.00256	0.00256	0.00256	0	0.0025	0.0025	0.0025	0.0025		0.00256	0.00256	0.00256	0.00256	0.00256	0.0025	0.0025	0.0025	0.0025
d14					89.6006	227.881	83.2016	196.25							19.444	27.3245	18.4087	30.4263
d21	68.4401	103.918	111.725	52.8526	104.973	106.095	99.1768	118.057		0.00256	19.3876	20.6289	15.4009	18.7319	22.6864	21.9069	18.1499	50.4681
d28	69.8714	117.301	110.548	41.8464	128.319	111.318	109.118	137.239		17.6655	0.00256	18.0541	15.0177	19.3871	33.6932	16.6622	18.2146	46.9737

## Sheet: Fig.1E
Mutation rate	WT, FoB	cKO, FoB	WT, GCB	cKO, GCB
	0	0.00950119	0.0126183	0.00450958
	0	0.00100604	0.00451467	0.00114286
	0	0	0.00851064	0
	0	0	0.00211416	0
	0	0	0.00539957	0.00208116
	0	0	0.002849	0.00312175
	0	0	0.0100575	0
	0	0	0.00431965	0.00622407
	0	0	0.00697906	0.0172745
		0	0.00309917	0.00720906
		0	0.00416667	0.00705053
		0.00106724	0.00774336	0.0100806
		0	0.00323276	0.0104384
		0	0.00823893	0.00611621
		0	0.00515464	0.00694444
		0	0.00821355
			0.00802407
	0	0	0.00725953	0.00472441
	0	0	0	0.0046729
	0	0	0	0.00408163
	0	0	0	0.00512821
	0	0	0	0.0027027
	0	0	0.00333333	0.00254777
	0.00102041	0	0	0.00231214
	0	0	0.00326797	0.00473186
	0	0	0.0026178	0.00557103
	0.00108696	0	0.00256082
	0.00113636	0	0.00375469
	0		0.00502513
	0
	0

## Sheet: Sup.Fig.1A
ROCK DELETION QPCR	ROCK1 qPCR			ROCK2 qPCR
	WT	CD23-ROCK1	.	WT	CD23-ROCK1
	1.00038	0.183564		1.00036	0.78809
	1.00017	0.203452		1.00183	0.886349
	1.00058	0.41583		1	0.87353

## Sheet: Sup.Fig.1B
ROCK1 Activity
	WT aIgM + aCD40	CD23-ROCK1 aIgM + aCD40	.	WT aIgM + aCD40 + IL21	CD23-ROCK1 aIgM + aCD40 + IL21
	1	0.194271		1.27476	0.359341
	1	0.0381788		1.59289	0.212444
	1	0.386013		0.90701	0.483077

## Sheet: Sup. Fig.1C
ROCK2 Activity
	WT aIgM + aCD40	CD23-ROCK1 aIgM + aCD40	.	WT aIgM + aCD40 + IL21	CD23-ROCK1 aIgM + aCD40 + IL21
	1	0.77826		0.894973	0.82101
	1	0.812768		1.05485	0.822458
	1	0.896532		0.840913	0.907278

## Sheet: Sup.Fig.1D
Bone marrow populations %	WT, Pro-B	cKO, Pro-B	.	WT, Pre-B	cKO, Pre-B	.	WT, Imm B	cKO, Imm B	.	WT, Recirc B	cKO, Recirc B
	7.91	14.1		55.6	50.5		23.8	23.6		10.3	9.53
	9.7	7.22		57.4	59		21.5	21.5		9.06	9.73
		9.98			54.4			22.2			10.3
	6.05	12.2		54.2	51.7		21	21.6		18.2	14.9
	8.54	10.7		48.5	50.3		16.7	22.1		26.6	14.8
	6.95	12.3		55.2	52.4		21.4	21.8		15.9	12.9
		11.7			48.8			18.6			20.5
		11.9			45.9			22.2			20
Bone marrow populations #	WT, Pro-B	cKO, Pro-B	.	WT, Pre-B	cKO, Pre-B	.	WT, Imm B	cKO, Imm B	.	WT, Recirc B	cKO, Recirc B
	0.525224	0.9306		3.69184	3.333		1.58032	1.5576		0.68392	0.62898
	0.60722	0.434644		3.59324	3.5518		1.3459	1.2943		0.567156	0.585746
		0.560876			3.05728			1.24764			0.57886
	0.418963	1.22305		3.75335	5.18293		1.45425	2.1654		1.26035	1.49372
	0.501725	0.74365		2.84938	3.49585		0.981125	1.53595		1.56275	1.0286
	0.5699	1.01475		4.5264	4.323		1.7548	1.7985		1.3038	1.06425
		0.7956			3.3184			1.2648			1.394
		0.94605			3.64905			1.7649			1.59

## Sheet: Sup.Fig.1E
Spleen B -cell populations %	WT, T1	cKO, T1	.	WT, T2	cKO, T2	.	WT, FoB	cKO, FoB	.	WT, MZB	cKO, MZB
	21.2992	28.673		3.0861	2.50101		40.3866	37.68		12.5952	6.307
	7.7916	14.3275		4.26816	3.19		62.9109	60.3925		9.9846	4.7575
	8.5557	9.4827		3.75934	5.18584		65.2177	65.0573		7.2759	5.1027
		11.883			3.49405			61.984			4.845
	8.9438	10.8676		1.97353	3.23544		73.3482	70.1805		7.0132	4.6864
	9.8496	11.2608		2.46828	3.74775		72.36	68.9586		5.2224	4.1412
	6.195	12.4875		3.10115	3.06062		76.8105	67.2875		5.775	5.1975
		9.1363			2.80738			70.6928			6.5621
		8.466			4.00801			72.424			4.318
	14.469	15.921		2.88222	2.1452		60.5484	56.6056		5.187	5.0935
	11.9028	15.6519		3.64392	1.8531		60.4428	58.717		7.098	4.5144
Spleen B -cell populations #	WT, T1	cKO, T1	.	WT, T2	cKO, T2	.	WT, FoB	cKO, FoB	.	WT, MZB	cKO, MZB
	6.51756	10.1216		0.944347	0.882857		12.3583	13.301		3.85413	2.22637
	3.9893	7.24972		2.1853	1.61414		32.2104	30.5586		5.11212	2.40729
	4.44041	4.30515		1.9511	2.35437		33.848	29.536		3.77619	2.31663
		5.08592			1.49545			26.5292			2.07366
	5.75086	6.21627		1.26898	1.85067		47.1629	40.1432		4.50949	2.68062
	6.0969	5.87814		1.52787	1.95633		44.7908	35.9964		3.23267	2.16171
	3.66125	6.41857		1.83278	1.57316		45.395	34.5858		3.41303	2.67151
		3.92861			1.20717			30.3979			2.8217
		4.47851			2.12024			38.3123			2.28422
	8.30521	7.53063		1.65439	1.01468		34.7548	26.7744		2.97734	2.40923
	5.23723	8.01377		1.60332	0.948787		26.5948	30.0631		3.12312	2.31137

[truncated: 35 more sheets: Sup.Fig.1F, Sup.Fig.1G, Sup. Fig.1H, Sup.Fig.1I, Sup.Fig.1J, Fig.2B, Fig.2C, Fig.2D, Fig. 2E, Fig. 2F, Fig.2H, Fig.2I, Fig.2J, Fig.2K, Sup.Fig.2A, Sup Fig.2B, Sup Fig.2C, Sup Fig.2D, Sup Fig.2E, Sup Fig.2F …]
